# Supplementary material for: Is the treatment of ankle osteoarthritis changing over time in Italy? Analysis of temporal trends for fusion and arthroplasty in a population-based study from 2001 to 2022 on the National Hospital Discharge Record database
Source: J Orthop Traumatol. 2025 Jan 29;26:6. doi: 10.1186/s10195-024-00809-8 (PMC11780058; doi:10.1186/s10195-024-00809-8)
Supplement: Supplementary file 1 — Supplementary Material 1 [file 10195_2024_809_MOESM1_ESM.xlsx]

## Sheet: TableA1
Supplementary material Table A1. Counts of TAR procedures by regions per year.
Data Source: Ministry of Health, National HDR database (2001-2022).
region	2001	2002	2003	2004	2005	2006	2007	2008	2009	2010	2011	2012	2013	2014	2015	2016	2017	2018	2019	2020	2021	2022	Total	trend	p.value	significance
Piedmont	8	11	17	25	28	40	29	27	28	23	31	23	17	21	9	33	26	33	34	27	47	46	583	stationary	0.11328
Aosta Valley	0	0	0	0	0	0	0	0	0	0	0	0	0	0	0	0	0	0	0	0	2	12	14	stationary	0.25
Lombardy	15	32	32	32	31	40	46	47	53	44	62	109	132	135	189	251	281	253	310	268	340	395	3.097	increasing	0.00049	*
Autonomous Province of Bolzano	2	0	0	0	3	1	2	2	2	0	1	0	1	2	3	0	0	2	2	0	0	0	23	stationary	0.36328
Autonomous Province of Trento	0	0	0	0	0	0	0	0	0	1	1	4	1	9	15	13	9	13	16	13	16	13	124	increasing	0.00049	*
Veneto	25	16	23	17	21	32	28	44	30	49	43	41	42	41	49	42	50	49	67	58	69	99	935	increasing	0.00049	*
Friuli-Venezia Giulia	2	2	1	1	1	2	4	2	2	4	0	4	2	2	3	2	1	2	2	2	2	0	43	stationary	0.5
Liguria	7	6	11	11	11	9	8	2	2	2	6	2	0	1	4	1	0	5	5	1	1	1	96	decreasing	0.00586	*
Emilia-Romagna	9	16	11	22	22	42	46	66	66	50	72	59	64	94	156	131	125	159	195	133	201	286	2.025	increasing	0.00049	*
Tuscany	8	6	10	12	10	14	25	21	7	22	9	18	14	13	10	7	22	72	17	6	17	18	358	stationary	0.5
Umbria	0	1	6	8	7	5	5	4	2	1	0	1	2	2	7	2	2	0	1	1	2	0	59	stationary	0.17188
Marche	4	5	11	8	8	18	8	5	5	3	1	3	3	2	3	3	5	3	6	3	8	3	118	stationary	0.11328
Lazio	5	7	12	17	20	25	36	37	21	29	45	24	28	28	24	30	39	38	70	50	73	57	715	increasing	0.00049	*
Abruzzi	1	4	4	2	3	3	7	2	4	3	7	4	7	3	1	7	0	1	3	2	2	2	72	stationary	0.27441
Molise	0	0	0	0	0	0	0	1	0	0	0	0	0	1	1	0	0	0	1	0	0	0	4	stationary	0.25
Campania	7	3	4	8	5	9	13	8	15	11	6	6	9	9	7	7	11	12	8	7	12	15	192	stationary	0.37695
Apulia	2	3	3	9	6	10	4	9	7	5	4	8	3	6	6	5	8	3	11	4	8	11	135	stationary	0.62305
Basilicata	0	0	1	0	0	0	0	0	0	0	1	0	0	2	0	1	0	0	0	0	0	0	5	stationary	0.5
Calabria	0	1	1	1	0	1	2	3	0	2	0	1	0	6	2	1	4	2	3	6	3	8	47	increasing	0.01953	*
Sicily	1	2	3	3	2	5	5	7	11	6	8	10	7	14	7	13	16	7	16	12	14	21	190	increasing	0.00049	*
Sardinia	0	1	0	0	0	1	0	0	1	0	1	0	0	1	0	0	0	0	0	1	3	9	18	stationary	0.5
Total	96	116	150	176	178	257	268	287	256	255	298	317	332	392	496	549	599	654	767	594	820	996	8.853	increasing	0.00049	*
