# Supplementary material for: Is the treatment of ankle osteoarthritis changing over time in Italy? Analysis of temporal trends for fusion and arthroplasty in a population-based study from 2001 to 2022 on the National Hospital Discharge Record database
Source: J Orthop Traumatol. 2025 Jan 29;26:6. doi: 10.1186/s10195-024-00809-8 (PMC11780058; doi:10.1186/s10195-024-00809-8)
Supplement: Supplementary file 2 — Supplementary Material 2 [file 10195_2024_809_MOESM2_ESM.xlsx]

## Sheet: TableA2
Supplementary material Table A2. Counts of TARs by regions of patient residence and related hospitalization rate (x 100,000 inhabitants) per year.
Data Source: Ministry of Health, National HDR database (2001-2022); ISTAT, http://dati.istat.it/, Resident Pupulation (2001-2022).
region		2001	2002	2003	2004	2005	2006	2007	2008	2009	2010	2011	2012	2013	2014	2015	2016	2017	2018	2019	2020	2021	2022	Total	trend	p.value	significance
Piedmont	N	10	12	13	25	24	28	23	20	18	19	26	26	28	26	23	42	51	46	53	35	60	79	687	increasing	0.00586	*
	rate	0.24	0.28	0.31	0.59	0.56	0.65	0.53	0.46	0.41	0.43	0.59	0.59	0.63	0.59	0.52	0.96	1.17	1.06	1.22	0.81	1.4	1.86		increasing	0.00586	*
Aosta Valley	N	0	0	0	0	1	4	1	1	1	1	1	5	0	2	1	1	3	1	7	0	4	4	38	stationary	0.14453
	rate	0	0	0	0	0.81	3.23	0.8	0.8	0.79	0.79	0.79	3.93	0	1.56	0.78	0.79	2.37	0.79	5.57	0	3.22	3.24		stationary	0.37695
Lombardy	N	13	22	29	24	24	28	40	47	49	43	59	85	94	106	155	119	155	145	154	179	176	183	1929	increasing	0.00049	*
	rate	0.14	0.24	0.32	0.26	0.26	0.3	0.42	0.49	0.51	0.44	0.61	0.87	0.95	1.07	1.56	1.19	1.55	1.45	1.54	1.79	1.76	1.84		increasing	0.00049	*
Autonomous Province of Bolzano	N	1	0	1	0	4	1	3	3	3	3	3	0	4	3	5	1	4	3	7	2	5	10	66	stationary	0.17188
	rate	0.21	0	0.21	0	0.81	0.2	0.6	0.59	0.58	0.58	0.57	0	0.75	0.56	0.93	0.19	0.74	0.55	1.29	0.37	0.92	1.85		stationary	0.27441
Autonomous Province of Trento	N	1	0	1	1	1	2	1	5	4	2	3	4	5	8	13	12	12	16	15	12	20	12	150	increasing	0.00049	*
	rate	0.22	0	0.21	0.21	0.21	0.42	0.21	1.02	0.81	0.4	0.59	0.79	0.98	1.55	2.51	2.31	2.29	3.04	2.83	2.25	3.74	2.25		increasing	0.00049	*
Veneto	N	24	19	20	19	20	29	24	33	28	34	35	33	28	36	43	50	54	54	65	62	86	96	892	increasing	0.00049	*
	rate	0.53	0.42	0.44	0.41	0.43	0.62	0.51	0.69	0.58	0.7	0.72	0.68	0.57	0.73	0.88	1.02	1.11	1.11	1.33	1.27	1.77	1.98		increasing	0.00049	*
Friuli-Venezia Giulia	N	3	2	0	2	2	4	8	6	3	8	1	8	5	11	12	13	8	17	21	11	14	26	185	increasing	0.00049	*
	rate	0.25	0.17	0	0.17	0.17	0.33	0.66	0.49	0.24	0.65	0.08	0.65	0.41	0.9	0.98	1.07	0.66	1.4	1.73	0.91	1.17	2.18		increasing	0.00049	*
Liguria	N	5	8	11	15	15	14	16	11	14	5	14	5	19	12	9	29	24	25	41	15	23	22	352	increasing	0.01074	*
	rate	0.32	0.51	0.7	0.95	0.95	0.89	1.01	0.69	0.88	0.31	0.88	0.31	1.2	0.76	0.57	1.86	1.55	1.62	2.67	0.98	1.51	1.46		increasing	0.03271	*
Emilia-Romagna	N	7	9	13	8	13	19	16	16	22	26	26	32	25	33	37	45	38	50	57	39	76	94	701	increasing	0.00049	*
	rate	0.18	0.22	0.32	0.2	0.31	0.46	0.38	0.38	0.51	0.6	0.59	0.73	0.57	0.74	0.83	1.01	0.86	1.12	1.28	0.87	1.71	2.12		increasing	0.00049	*
Tuscany	N	9	10	12	18	15	21	27	17	18	21	11	13	19	23	36	38	28	45	54	39	65	91	630	increasing	0.00049	*
	rate	0.26	0.29	0.34	0.51	0.42	0.58	0.75	0.47	0.49	0.57	0.3	0.35	0.51	0.61	0.96	1.02	0.75	1.21	1.46	1.06	1.76	2.48		increasing	0.00049	*
Umbria	N	0	2	3	3	2	3	4	4	1	4	1	2	4	6	6	8	7	6	7	4	11	10	98	increasing	0.00049	*
	rate	0	0.24	0.36	0.36	0.24	0.35	0.47	0.46	0.11	0.45	0.11	0.22	0.45	0.67	0.68	0.9	0.79	0.68	0.8	0.46	1.27	1.16		increasing	0.00049	*
Marche	N	3	4	9	10	6	13	11	15	8	7	9	9	10	7	7	17	22	13	22	13	10	23	248	increasing	0.03271	*
	rate	0.2	0.28	0.61	0.68	0.4	0.87	0.73	0.98	0.52	0.45	0.58	0.58	0.64	0.45	0.45	1.11	1.44	0.85	1.45	0.86	0.67	1.55		increasing	0.03271	*
Lazio	N	4	9	17	18	25	30	35	44	25	23	39	29	20	30	41	44	45	50	67	54	82	108	839	increasing	0.00049	*
	rate	0.08	0.18	0.33	0.35	0.48	0.57	0.66	0.82	0.46	0.42	0.7	0.52	0.35	0.52	0.71	0.76	0.78	0.87	1.16	0.94	1.43	1.89		increasing	0.00049	*
Abruzzi	N	3	3	2	3	3	5	9	6	5	2	4	2	3	6	11	14	10	18	16	11	15	11	162	increasing	0.01074	*
	rate	0.24	0.24	0.16	0.23	0.23	0.39	0.69	0.46	0.38	0.15	0.3	0.15	0.23	0.45	0.83	1.06	0.76	1.38	1.23	0.85	1.17	0.86		increasing	0.03271	*
Molise	N	0	0	1	1	0	4	0	2	2	1	0	0	2	2	2	1	2	4	1	1	3	9	38	stationary	0.17188
	rate	0	0	0.31	0.31	0	1.26	0	0.63	0.63	0.32	0	0	0.64	0.64	0.64	0.32	0.65	1.3	0.33	0.33	1.02	3.08		stationary	0.17188
Campania	N	9	4	2	9	7	12	21	14	18	21	16	11	24	21	27	35	37	52	48	35	44	66	533	increasing	0.00049	*
	rate	0.16	0.07	0.04	0.16	0.12	0.21	0.36	0.24	0.31	0.36	0.27	0.19	0.41	0.36	0.47	0.6	0.64	0.9	0.84	0.61	0.78	1.17		increasing	0.00049	*
Apulia	N	3	4	6	8	8	14	9	13	11	10	15	18	14	13	22	17	21	24	33	20	32	31	346	increasing	0.00049	*
	rate	0.07	0.1	0.15	0.2	0.2	0.35	0.22	0.32	0.27	0.24	0.37	0.44	0.34	0.32	0.54	0.42	0.52	0.6	0.83	0.51	0.81	0.79		increasing	0.00049	*
Basilicata	N	0	1	0	1	0	2	3	2	1	2	6	1	3	3	4	5	8	9	3	4	7	6	71	increasing	0.00098	*
	rate	0	0.17	0	0.17	0	0.34	0.51	0.34	0.17	0.34	1.03	0.17	0.52	0.52	0.7	0.88	1.41	1.6	0.54	0.72	1.28	1.11		increasing	0.00049	*
Calabria	N	0	1	2	3	5	3	3	6	5	5	4	9	6	17	7	16	15	14	22	15	20	25	203	increasing	0.00049	*
	rate	0	0.05	0.1	0.15	0.25	0.15	0.15	0.3	0.25	0.25	0.2	0.46	0.31	0.87	0.36	0.82	0.78	0.73	1.15	0.79	1.07	1.35		increasing	0.00049	*
Sicily	N	1	3	7	7	3	15	12	17	17	16	18	19	14	22	27	28	38	28	49	21	39	48	449	increasing	0.00049	*
	rate	0.02	0.06	0.14	0.14	0.06	0.3	0.24	0.34	0.34	0.32	0.36	0.38	0.28	0.44	0.54	0.56	0.76	0.57	1	0.43	0.81	0.99		increasing	0.00049	*
Sardinia	N	0	2	1	1	0	5	1	3	3	0	7	6	3	5	8	12	15	28	17	13	18	26	174	increasing	0.00049	*
	rate	0	0.12	0.06	0.06	0	0.3	0.06	0.18	0.18	0	0.42	0.36	0.18	0.3	0.49	0.73	0.92	1.72	1.05	0.81	1.13	1.64		increasing	0.00049	*
Total	N	96	115	150	176	178	256	267	285	256	253	298	317	330	392	496	547	597	648	759	585	810	980	8.791	increasing	0.00049	*
	rate	0.17	0.2	0.26	0.31	0.31	0.44	0.46	0.48	0.43	0.42	0.5	0.53	0.55	0.65	0.82	0.91	0.99	1.08	1.27	0.98	1.37	1.66		increasing	0.00049	*
