# Supplementary material for: Is the treatment of ankle osteoarthritis changing over time in Italy? Analysis of temporal trends for fusion and arthroplasty in a population-based study from 2001 to 2022 on the National Hospital Discharge Record database
Source: J Orthop Traumatol. 2025 Jan 29;26:6. doi: 10.1186/s10195-024-00809-8 (PMC11780058; doi:10.1186/s10195-024-00809-8)
Supplement: Supplementary file 3 — Supplementary Material 3 [file 10195_2024_809_MOESM3_ESM.xlsx]

## Sheet: all_vol
Supplementary material Table A2. Hospitals counts and relative contributions per year by classes of activity volume.
Data Source: Ministry of Health, National HDR database (2001-2022).
volume class		2001	2002	2003	2004	2005	2006	2007	2008	2009	2010	2011	2012	2013	2014	2015	2016	2017	2018	2019	2020	2021	2022	trend	p.value	significance
from 1 to 5	N	63	69	82	81	83	106	106	99	101	104	100	106	94	97	94	90	90	93	102	83	107	104	stationary	0.11328
	%	98.4	98.6	95.3	93.1	94.3	94.6	92.1	90.8	94.4	93.7	90.9	92.1	91.2	87.4	87	85	82.6	86.1	84.2	83	82.8	79.4
from 6 to 20	N	1	1	4	6	5	5	8	9	4	7	8	7	7	11	11	13	16	11	13	13	17	22	increasing	0.00049	*
	%	1.6	1.4	4.7	6.9	5.7	4.5	7	8.3	3.7	6.3	7.3	6.1	6.8	9.9	10.2	12.3	14.7	10.2	10.7	13	13.2	16.8
from 21 to 50	N	0	0	0	0	0	1	1	1	2	0	2	1	1	1	1	1	1	1	2	1	2	1	stationary	0.08984
	%	0	0	0	0	0	0.9	0.9	0.9	1.9	0	1.8	0.9	1	0.9	0.9	0.9	0.9	0.9	1.7	1	1.6	0.8
from 51 to 100	N	0	0	0	0	0	0	0	0	0	0	0	1	1	2	2	1	1	2	2	2	1	2	increasing	0.00049	*
	%	0	0	0	0	0	0	0	0	0	0	0	0.9	1	1.8	1.9	0.9	0.9	1.9	1.7	2	0.8	1.5
> 100	N	0	0	0	0	0	0	0	0	0	0	0	0	0	0	0	1	1	1	2	1	2	2	increasing	0.00781	*
	%	0	0	0	0	0	0	0	0	0	0	0	0	0	0	0	0.9	0.9	0.9	1.7	1	1.6	1.5
Total		64	70	86	87	88	112	115	109	107	111	110	115	103	111	108	106	109	108	121	100	129	131
